# Supplementary material for: Downregulation of a Mitochondrial NAD+ Transporter (NDT2) Alters Seed Production and Germination in Arabidopsis
Source: Plant Cell Physiol. 2020 Feb 17;61(5):897–908. doi: 10.1093/pcp/pcaa017 (PMC7217668; doi:10.1093/pcp/pcaa017)
Supplement: pcaa017_Supplementary_Data [file pcaa017_supplementary_data.zip]

Archive with 6 entries (5 files):
- pcaa017-suppl_data/
- pcaa017-suppl_data/pcp-2019-e-00571-File007.pdf
- pcaa017-suppl_data/pcp-2019-e-00571-File008.pdf
- pcaa017-suppl_data/pcp-2019-e-00571-File009.pdf
- pcaa017-suppl_data/pcp-2019-e-00571-File010.pdf
- pcaa017-suppl_data/pcp-2019-e-00571-File011.pdf
